# Supplementary material for: Circadian Alterations Increase with Progression in a Patient-Derived Cell Culture Model of Breast Cancer
Source: Clocks Sleep. 2021 Nov 12;3(4):598–608. doi: 10.3390/clockssleep3040042 (PMC8628750; doi:10.3390/clockssleep3040042)
Supplement: Supplementary file 1 [file clockssleep-03-00042-s001.zip]

Archive with 1 entries (1 files):
- clockssleep-1337353-supplementary.pdf
